# Supplementary material for: Bioremediation of Heavy Metal-Contaminated Solution and Aged Refuse by Microbially Induced Calcium Carbonate Precipitation: Further Insights into Sporosarcina pasteurii
Source: Microorganisms. 2025 Jan 2;13(1):64. doi: 10.3390/microorganisms13010064 (PMC11767937; doi:10.3390/microorganisms13010064)
Supplement: Supplementary file 1 [file microorganisms-13-00064-s001.zip]

Archive with 1 entries (1 files):
- microorganisms-3380176-supplementary.pdf
